# Supplementary material for: A Mouse Model of Mild Clostridioides difficile Infection for the Characterization of Natural Immune Responses
Source: Microorganisms. 2024 Sep 24;12(10):1933. doi: 10.3390/microorganisms12101933 (PMC11509167; doi:10.3390/microorganisms12101933)
Supplement: Supplementary file 1 [file microorganisms-12-01933-s001.zip]

Archive with 3 entries (3 files):
- ARRIVE_Checklist_Filled.pdf
- Figure S1_PCoA3D.tiff
- Figure S2_LDA-cladogram.tiff
